# Supplementary material for: Serological and molecular characteristics of pathogenic Leptospira in rodent populations in Fujian Province, China, 2018–2020
Source: BMC Microbiol. 2022 Jun 7;22:151. doi: 10.1186/s12866-022-02566-2 (PMC9171958; doi:10.1186/s12866-022-02566-2)
Supplement: Supplementary file 1 — Additional file 1: Table S1. Species distribution of the captured rodents among the six different regions in Fujian. (XLS). Table S2. Fourteen pathogenic Leptospira strains isolated from Fujian Province were used in this study. (XLS). Table S3. Species distribution of the 14 pathogenic Leptospira strains among the six different regions in Fujian. (XLS). Table S4. Species distribution of the 14 pathogenic Leptospira strains among the different species of captured rodents in Fujian. (XLS). Table S5. Serogroup distribution of the 14 pathogenic Leptospira strains among the six different regions in Fujian. (XLS). Table S6. Serogroup distribution of the 14 pathogenic Leptospira strains across the different species of rodents in Fujian. (XLS). Table S7. Sequence type distribution of the 14 pathogenic Leptospira strains among the six different regions in Fujian. (XLS). Table S8. Sequence type distribution of the 14 pathogenic Leptospira strains among the different species of rodents in Fujian. (XLS). Table S9. Results of serological antibody detection using MAT. (XLS). Table S10. Seroprevalence between the six different regions in Fujian Province. (XLS). Table S11. Seroprevalence between the ten different species of rodents. (XLS). Table S12. 16S rDNA gene sequences of 68 Leptospira reference species, Turneriella parva NCTC 11395 T and Leptonema illini NCTC 11301 T obtained from the GenBank database. (XLS). Table S13. Detailed information on 15 Chinese prevalent serogroup-specific rabbit antisera. [file 12866_2022_2566_MOESM1_ESM.xlsx]

## Sheet: Table S1
Table S1 Species distribution of the captured rodents among the six different regions in Fujian Province.
Collected Locations	Species of rodents
	Rattus losea	Rattus flavipectus	Rattus norvegicus	Niviventer fulvescens	Berylmys bowersii bowersi	Rattus confucianus	house mouse	Apodemus agrarius	Niviventer coninga	Microtus fortis	Bandicota indica
Changtai	34	55	9	1	0	0	1	0	0	0	0
Fuqing	24	0	0	2	0	1	0	0	0	0	0
Luoyuan	76	1	0	0	0	2	0	0	0	0	2
Jianyang	6	0	0	25	2	1	0	0	1	0	2
Pucheng	2	0	0	9	0	7	0	11	2	6	0
Wuping	217	73	11	104	23	0	0	0	0	0	0
Fisher’s exact test	P-value=5.0E-4

## Sheet: Table S2
Table S2 Fourteen pathogenic Leptospira strains from Fujian Province were used in this study.
Key	Year of isolation	region	Species	Serogroup	Serovar	Source Type	ST	GlmU	PntA	SucA	TpiA	PfkB	MreA	CaiB
CT18M1	2018	changtai	L. interrogans	Pyrogenes	Unknown	Rattus flavipectus	332	3	1	1	3	122	15	19
CT18M41	2018	changtai	L. interrogans	Bataviae	Unknown	Rattus flavipectus	333	3	1	3	3	35	5	75
WP18M7	2018	wuping	L. borgpetersenii	Javanica	Unknown	Rattus losea	143	24	27	30	34	67	27	11
WP18M30	2018	wuping	L. borgpetersenii	Javanica	Unknown	Rattus flavipectus	143	24	27	30	34	67	27	11
FQ18M12	2018	fuqing	L. interrogans	Bataviae	Unknown	Rattus losea	96	3	3	3	3	35	5	5
WP19M35	2019	wuping	L. borgpetersenii	Javanica	Unknown	Rattus flavipectus	143	24	27	30	34	67	27	11
WP19M37	2019	wuping	L. borgpetersenii	Javanica	Unknown	Rattus losea	143	24	27	30	34	67	27	11
WP19M51	2019	wuping	L. borgpetersenii	Javanica	Unknown	Rattus losea	143	24	27	30	34	67	27	11
JY19M19	2019	jianyang	L. interrogans	Icterohaemorrhagiae	Unknown	Niviventer fulvescens	17	1	1	2	2	10	4	8
JY19M37	2019	jianyang	L. interrogans	Icterohaemorrhagiae	Unknown	Niviventer niviventer	17	1	1	2	2	10	4	8
LY19M8	2019	luoyuan	L. borgpetersenii	Javanica	Unknown	Rattus losea	143	24	27	30	34	67	27	11
PC20M29	2020	pucheng	L. interrogans	Icterohaemorrhagiae	Unknown	Apodemus agrarius	1	1	1	1	1	1	1	1
PC20M30	2020	pucheng	L. interrogans	Icterohaemorrhagiae	Unknown	Apodemus agrarius	1	1	1	1	1	1	1	1
WP20M5	2020	wuping	L. borgpetersenii	Javanica	Unknown	Rattus flavipectus	143	24	27	30	34	67	27	11

## Sheet: Table S3 
Table S3 Species distribution of the 14 Leptospira strains among the six different regions in Fujian.
Collected Locations	Species
	L. interrogans	L. borgpetersenii
Changtai	2	0
Wuping	0	6
Fuqing	1	0
Luoyuan	0	1
Jianyang	2	0
Pucheng	2	0
Fisher’s exact test	P-value=5.0E-4

## Sheet: Table S4 
Table S4 Species distribution of the 14 Leptospira strains among the different captured rodents in Fujian.
Species of rodents	Species
	L. interrogans	L. borgpetersenii
Apodemus agrarius	2	0
Rattus flavipectus	2	3
Niviventer fulvescens	1	0
Niviventer niviventer	1	0
Rattus losea	1	4
Fisher’s exact test	P-value=0.31

## Sheet: Table S5
Table S5 Serogroup distribution of the 14 Leptospira strains among the six different regions in Fujian.
Collected location	Serogroups
	Bataviae	Icterohaemorrhagiae	Javanica	Pyrogenes
Changtai	1	0	0	1
Wuping	0	0	6	0
Fuqing	1	0	0	0
Luoyuan	0	0	1	0
Jianyang	0	2	0	0
Pucheng	0	2	0	0
Fisher’s exact test	P-value=1.5E-3

## Sheet: Table S6
Table S6 Serogroup distribution of the 14 Leptospira strains among the different species of rodents.
Species	Serogroups
	Bataviae	Icterohaemorrhagiae	Javanica	Pyrogenes
Apodemus agrarius	0	2	0	0
Rattus flavipectus	1	0	3	1
Niviventer fulvescens	0	1	0	0
Niviventer niviventer	0	1	0	0
Rattus losea	1	0	4	0
Fisher’s exact test	0.06654

## Sheet: Table S7
Table S7 Sequence type distribution of the 14 Leptospira strains among the six different regions in Fujian.
Collected Locations	STs
	ST1	ST17	ST143	ST96	ST332	ST333
Changtai	0	0	0	0	1	1
Wuping	0	0	6	0	0	0
Fuqing	0	0	0	1	0	0
Luoyuan	0	0	1	0	0	0
Jianyang	0	2	0	0	0	0
Pucheng	2	0	0	0	0	0
Fisher’s exact test	P-value=5.0E-4

## Sheet: Table S8
Table S8 Sequence type distribution of the 14 Leptospira strains among the different species of rodents.
	STs
	ST1	ST17	ST143	ST96	ST332	ST333
Apodemus agrarius	2	0	0	0	0	0
Rattus flavipectus	0	0	3	0	1	1
Niviventer fulvescens	0	1	0	0	0	0
Niviventer niviventer	0	1	0	0	0	0
Rattus losea	0	0	4	1	0	0
Fisher’s exact test	0.00893

## Sheet: Table S9
Table S9 Results of serological antibody detection using MAT.
Year	Collected Locations	Key in evey region	Species of rodents	Probable infected serogroup	MAT titers
2018	Changtai	1	Rattus flavipectus	-	-
2018	Changtai	3	Rattus losea	-	-
2018	Changtai	5	Rattus losea	Autumnalis	20
2018	Changtai	6	Rattus flavipectus	-	-
2018	Changtai	8	Rattus norvegicus	-	-
2018	Changtai	10	Rattus flavipectus	-	-
2018	Changtai	12	Rattus flavipectus	-	-
2018	Changtai	15	Rattus flavipectus	-	-
2018	Changtai	16	Rattus flavipectus	-	-
2018	Changtai	17	Rattus losea	-	-
2018	Changtai	19	Rattus losea	-	-
2018	Changtai	20	Rattus flavipectus	-	-
2018	Changtai	22	Rattus flavipectus	-	-
2018	Changtai	23	Rattus flavipectus	-	-
2018	Changtai	25	Rattus losea	-	-
2018	Changtai	30	Rattus flavipectus	-	-
2018	Changtai	34	Rattus flavipectus	-	-
2018	Changtai	36	Rattus flavipectus	-	-
2018	Changtai	39	Rattus losea	-	-
2018	Changtai	40	Rattus flavipectus	-	-
2018	Changtai	41	Rattus norvegicus	-	-
2018	Changtai	43	Rattus losea	-	-
2018	Changtai	44	Niviventer fulvescens	-	-
2018	Changtai	46	Rattus flavipectus	-	-
2018	Changtai	47	Rattus losea	-	-
2018	Changtai	48	Rattus flavipectus	-	-
2018	Changtai	49	Rattus flavipectus	-	-
2018	Changtai	50	Rattus losea	-	-
2018	Changtai	1	Rattus flavipectus	-	-
2018	Changtai	7	Rattus flavipectus	Javanica	320
2018	Changtai	15	Rattus flavipectus	Javanica	20
2018	Changtai	19	Rattus norvegicus	-	-
2018	Changtai	25	Rattus flavipectus	-	-
2018	Changtai	27	Rattus flavipectus	-	-
2018	Changtai	28	Rattus flavipectus	-	-
2018	Changtai	30	Rattus flavipectus	-	-
2018	Changtai	31	Rattus losea	Javanica	320
2018	Changtai	32	Rattus flavipectus	-	-
2018	Changtai	34	Rattus flavipectus	-	-
2018	Changtai	37	Rattus norvegicus	Pomona	20
2018	Changtai	38	Rattus flavipectus	-	-
2018	Changtai	40	Rattus flavipectus	Pomona	40
2018	Changtai	44	Rattus losea	Pomona	80
2018	Changtai	46	Rattus losea	-	-
2018	Changtai	47	Rattus losea	-	-
2018	Changtai	48	Rattus flavipectus	-	-
2018	Changtai	50	Rattus losea	Pomona	320
2018	Fuqing	3	Rattus losea	-	-
2018	Fuqing	4	Rattus losea	-	-
2018	Fuqing	6	Rattus losea	-	-
2018	Fuqing	7	Rattus losea	-	-
2018	Fuqing	8	Rattus losea	-	-
2018	Fuqing	9	Rattus losea	-	-
2018	Fuqing	10	Rattus losea	Javanica	320
2018	Fuqing	11	Rattus losea	Javanica	160
2018	Fuqing	12	Rattus losea	Pomona	160
2018	Fuqing	14	Rattus losea	Javanica	320
2018	Fuqing	15	Rattus losea	-	-
2018	Fuqing	16	Rattus losea	Javanica	320
2018	Fuqing	17	Rattus losea	Javanica	80
2018	Fuqing	18	Rattus losea	Javanica	320
2018	Fuqing	19	Rattus losea	Javanica	160
2018	Fuqing	20	Rattus losea	-	-
2018	Fuqing	21	Rattus losea	Javanica	320
2018	Fuqing	22	Rattus losea	Javanica	20
2018	Fuqing	23	Rattus losea	-	-
2018	Fuqing	26	Rattus losea	Javanica	320
2018	Fuqing	27	Rattus losea	Javanica	80
2018	Fuqing	28	Rattus losea	Pomona	320
2018	Fuqing	29	Rattus losea	-	-
2018	Fuqing	30	Niviventer fulvescens	-	-
2018	Fuqing	31	Niviventer fulvescens	Javanica	320
2018	Fuqing	32	Niviventer niviventer	-	-
2018	Wuping	2	Rattus flavipectus	Javanica	160
2018	Wuping	3	Berylmys bowersi	-	-
2018	Wuping	4	Rattus norvegicus	Javanica	40
2018	Wuping	6	Rattus losea	-	-
2018	Wuping	7	Rattus losea	Javanica	640
2018	Wuping	11	Rattus losea	Javanica	160
2018	Wuping	13	Berylmys bowersi	-	-
2018	Wuping	15	Rattus flavipectus	-	-
2018	Wuping	18	Rattus losea	-	-
2018	Wuping	19	Berylmys bowersi	-	-
2018	Wuping	20	Rattus losea	Javanica	160
2018	Wuping	23	Berylmys bowersi	-	-
2018	Wuping	24	Niviventer fulvescens	-	-
2018	Wuping	25	Rattus losea	Javanica	160
2018	Wuping	27	Rattus losea	-	-
2018	Wuping	28	Rattus losea	Hebdomadis	20
2018	Wuping	29	Rattus losea	-	-
2018	Wuping	30	Rattus flavipectus	Javanica	80
2018	Wuping	32	Rattus losea	-	-
2018	Wuping	34	Niviventer fulvescens	Javanica	640
2018	Wuping	43	Rattus losea	Javanica	40
2018	Wuping	44	Rattus losea	-	-
2018	Wuping	46	Rattus losea	Pomona	320
2018	Wuping	49	Rattus losea	-	-
2018	Wuping	50	Rattus losea	-	-
2018	Wuping	54	Rattus losea	Pomona	1280
2018	Wuping	55	Rattus flavipectus	Pomona	20
2018	Wuping	56	Rattus losea	Javanica	160
2018	Wuping	57	Rattus flavipectus	-	-
2019	Wuping	3	Niviventer fulvescens	-	-
2019	Wuping	4	Niviventer fulvescens	Javanica	320
2019	Wuping	5	Niviventer fulvescens	-	-
2019	Wuping	6	Niviventer fulvescens	-	-
2019	Wuping	8	Niviventer fulvescens	-	-
2019	Wuping	9	Niviventer fulvescens	-	-
2019	Wuping	12	Niviventer fulvescens	-	-
2019	Wuping	16	Rattus norvegicus	-	-
2019	Wuping	17	Rattus norvegicus	-	-
2019	Wuping	18	Rattus norvegicus	-	-
2019	Wuping	19	Rattus flavipectus	-	-
2019	Wuping	20	Rattus losea	Grippotyphosa	80
2019	Wuping	21	Rattus losea	Autumnalis	40
2019	Wuping	23	Rattus losea	Javanica	80
2019	Wuping	24	Rattus losea	-	-
2019	Wuping	25	Rattus losea	-	-
2019	Wuping	26	Rattus losea	-	-
2019	Wuping	27	Rattus losea	-	-
2019	Wuping	28	Rattus losea	-	-
2019	Wuping	29	Rattus losea	-	-
2019	Wuping	30	Rattus losea	Hebdomadis	40
2019	Wuping	31	Rattus losea	Javanica	80
2019	Wuping	33	Niviventer fulvescens	Javanica	80
2019	Wuping	35	Niviventer fulvescens	-	-
2019	Wuping	46	Rattus losea	Javanica	160
2019	Wuping	47	Rattus losea	Javanica	40
2019	Wuping	48	Rattus losea	Javanica	320
2019	Wuping	49	Rattus losea	Javanica	320
2019	Wuping	50	Rattus losea	Javanica	320
2019	Wuping	51	Rattus losea	Javanica	160
2019	Wuping	54	Niviventer fulvescens	-	-
2019	Wuping	56	Rattus flavipectus	-	-
2019	Wuping	57	Rattus flavipectus	Javanica	20
2019	Wuping	58	Rattus flavipectus	-	-
2019	Wuping	67	Rattus losea	-	-
2019	Wuping	68	Rattus norvegicus	-	-
2019	Wuping	69	Rattus losea	Javanica	80
2019	Wuping	72	Rattus losea	Javanica	160
2019	Wuping	73	Rattus losea	-	-
2019	Wuping	75	Berylmys bowersi	Javanica	80
2019	Wuping	3	Berylmys bowersi	-	-
2019	Wuping	4	Rattus losea	Javanica	160
2019	Wuping	5	Rattus losea	-	-
2019	Wuping	6	Berylmys bowersi	-	-
2019	Wuping	7	Niviventer fulvescens	Javanica	640
2019	Wuping	8	Berylmys bowersi	-	-
2019	Wuping	10	Rattus losea	Javanica	320
2019	Wuping	15	Rattus losea	-	-
2019	Wuping	17	Rattus losea	Javanica	1280
2019	Wuping	18	Rattus flavipectus	Javanica	1280
2019	Wuping	19	Rattus losea	Javanica	20
2019	Wuping	20	Rattus losea	-	-
2019	Wuping	21	Rattus losea	Australis	640
2019	Wuping	23	Niviventer fulvescens	-	-
2019	Wuping	26	Rattus losea	-	-
2019	Wuping	36	Rattus losea	Javanica	640
2019	Wuping	37	Rattus losea	Javanica	1280
2019	Wuping	39	Rattus losea	-	-
2019	Wuping	40	Rattus losea	Javanica	1280
2019	Wuping	41	Rattus losea	-	-
2019	Wuping	42	Rattus losea	Javanica	1280
2019	Wuping	43	Rattus losea	Javanica	1280
2019	Wuping	45	Rattus losea	Javanica	1280
2019	Wuping	46	Rattus losea	-	-
2019	Wuping	48	Niviventer fulvescens	-	-
2019	Wuping	50	Niviventer fulvescens	-	-
2019	Wuping	52	Rattus losea	-	-
2019	Wuping	53	Rattus losea	-	-
2019	Wuping	56	Rattus losea	-	-
2019	Wuping	57	Rattus losea	-	-
2019	Wuping	58	Rattus losea	Javanica	1280
2019	Wuping	59	Rattus losea	Javanica	320
2019	Wuping	60	Rattus losea	Javanica	80
2019	Wuping	61	Rattus losea	Javanica	1280
2019	Wuping	62	Niviventer fulvescens	Javanica	640
2019	Luoyuan	1	Rattus losea	-	-
2019	Luoyuan	2	Rattus losea	Javanica	640
2019	Luoyuan	3	Rattus losea	Javanica	1280
2019	Luoyuan	5	Rattus losea	Javanica	640
2019	Luoyuan	6	Rattus losea	Javanica	1280
2019	Luoyuan	7	Rattus losea	Javanica	640
2019	Luoyuan	8	Rattus losea	-	-
2019	Luoyuan	9	Rattus losea	-	-
2019	Luoyuan	10	Rattus losea	Javanica	2560
2019	Luoyuan	12	Rattus losea	-	-
2019	Luoyuan	13	Bandicota indica	-	-
2019	Luoyuan	14	Niviventer niviventer	-	-
2019	Luoyuan	16	Rattus losea	Javanica	160
2019	Luoyuan	17	Rattus losea	Javanica	40
2019	Luoyuan	18	Rattus losea	-	-
2019	Luoyuan	19	Rattus losea	-	-
2019	Luoyuan	20	Rattus losea	-	-
2019	Luoyuan	21	Rattus losea	-	-
2019	Luoyuan	22	Rattus losea	Javanica	160
2019	Luoyuan	23	Rattus losea	-	-
2019	Luoyuan	24	Rattus losea	Javanica	160
2019	Luoyuan	26	Rattus losea	-	-
2019	Luoyuan	27	Rattus losea	Javanica	80
2019	Luoyuan	28	Rattus losea	-	-
2019	Luoyuan	29	Rattus losea	Javanica	80
2019	Luoyuan	30	Rattus losea	-	-
2019	Luoyuan	31	Rattus losea	-	-
2019	Luoyuan	32	Rattus losea	Javanica	160
2019	Luoyuan	33	Rattus losea	-	-
2019	Luoyuan	34	Rattus losea	Javanica	40
2019	Luoyuan	35	Rattus losea	Hebdomadis	20
2019	Luoyuan	36	Rattus losea	-	-
2019	Luoyuan	37	Rattus losea	-	-
2019	Luoyuan	38	Rattus losea	-	-
2019	Luoyuan	40	Rattus losea	-	-
2019	Luoyuan	41	Rattus losea	Javanica	40
2019	Luoyuan	42	Rattus losea	-	-
2019	Luoyuan	43	Rattus losea	-	-
2019	Luoyuan	44	Rattus losea	-	-
2019	Luoyuan	45	Rattus losea	Javanica	320
2019	Luoyuan	46	Rattus losea	Javanica	80
2019	Luoyuan	47	Rattus losea	Javanica	160
2019	Luoyuan	48	Rattus losea	-	-
2019	Luoyuan	49	Rattus losea	-	-
2019	Luoyuan	50	Rattus losea	-	-
2019	Luoyuan	51	Rattus losea	-	-
2019	Luoyuan	52	Rattus losea	Javanica	320
2019	Luoyuan	54	Bandicota indica	Javanica	640
2019	Luoyuan	55	Rattus losea	-	-
2019	Luoyuan	56	Rattus losea	-	-
2019	Luoyuan	57	Rattus losea	-	-
2019	Luoyuan	58	Rattus losea	-	-
2019	Luoyuan	59	Rattus losea	-	-
2019	Luoyuan	60	Rattus losea	Hebdomadis	80
2019	Luoyuan	61	Rattus losea	Javanica	1280
2019	Luoyuan	62	Rattus losea	Javanica	80
2019	Luoyuan	63	Rattus losea	Javanica	640
2019	Luoyuan	64	Rattus losea	Javanica	160
2019	Luoyuan	65	Niviventer niviventer	-	-
2019	Luoyuan	68	Rattus flavipectus	-	-
2019	Luoyuan	69	Rattus losea	-	-
2019	Luoyuan	71	Rattus losea	Javanica	160
2019	Luoyuan	72	Rattus losea	Javanica	640
2019	Luoyuan	74	Rattus losea	Hebdomadis	40
2019	Luoyuan	76	Rattus losea	-	-
2019	Luoyuan	78	Rattus losea	-	-
2019	Luoyuan	81	Rattus losea	-	-
2019	Jianyang	1	Niviventer fulvescens	-	-
2019	Jianyang	3	Rattus losea	-	-
2019	Jianyang	4	Niviventer fulvescens	-	-
2019	Jianyang	5	Niviventer fulvescens	-	-
2019	Jianyang	6	Niviventer fulvescens	-	-
2019	Jianyang	7	Niviventer fulvescens	-	-
2019	Jianyang	8	Niviventer fulvescens	-	-
2019	Jianyang	9	Niviventer fulvescens	-	-
2019	Jianyang	10	Niviventer fulvescens	-	-
2019	Jianyang	11	Rattus losea	-	-
2019	Jianyang	12	Niviventer fulvescens	Javanica	80
2019	Jianyang	13	Niviventer fulvescens	-	-
2019	Jianyang	14	Niviventer fulvescens	-	-
2019	Jianyang	15	Niviventer fulvescens	-	-
2019	Jianyang	16	Niviventer fulvescens	-	-
2019	Jianyang	17	Niviventer fulvescens	-	-
2019	Jianyang	18	Niviventer fulvescens	-	-
2019	Jianyang	19	Niviventer fulvescens	-	-
2019	Jianyang	20	Niviventer fulvescens	Javanica	640
2019	Jianyang	21	Niviventer fulvescens	-	-
2019	Jianyang	22	Berylmys bowersi	-	-
2019	Jianyang	23	Niviventer coninga	-	-
2019	Jianyang	24	Bandicota indica	-	-
2019	Jianyang	25	Niviventer fulvescens	-	-
2019	Jianyang	26	Niviventer fulvescens	-	-
2019	Jianyang	27	Niviventer fulvescens	-	-
2019	Jianyang	28	Niviventer fulvescens	-	-
2019	Jianyang	29	Niviventer fulvescens	-	-
2019	Jianyang	30	Niviventer fulvescens	Australis	80
2019	Jianyang	31	Bandicota indica	-	-
2019	Jianyang	32	Berylmys bowersi	-	-
2019	Jianyang	33	Rattus losea	-	-
2019	Jianyang	34	Rattus losea	-	-
2019	Jianyang	35	Rattus losea	-	-
2019	Jianyang	36	Rattus losea	-	-
2019	Jianyang	37	Niviventer niviventer	Javanica	80
2020	Wuping	1	Rattus losea	-	-
2020	Wuping	3	Niviventer fulvescens	Javanica	640
2020	Wuping	9	Rattus losea	-	-
2020	Wuping	10	Rattus losea	Javanica	320
2020	Wuping	13	Rattus losea	-	-
2020	Wuping	14	Niviventer fulvescens	-	-
2020	Wuping	15	Rattus losea	-	-
2020	Wuping	16	Rattus flavipectus	-	-
2020	Wuping	20	Rattus losea	Pomona	160
2020	Wuping	21	Rattus norvegicus	-	-
2020	Wuping	22	Rattus losea	Javanica	20
2020	Wuping	23	Rattus losea	Javanica	160
2020	Wuping	24	Rattus losea	Javanica	320
2020	Wuping	25	Rattus losea	Javanica	640
2020	Wuping	27	Rattus losea	-	-
2020	Wuping	30	Rattus losea	-	-
2020	Wuping	31	Rattus losea	-	-
2020	Wuping	32	Rattus losea	-	-
2020	Wuping	33	Rattus losea	Javanica	640
2020	Wuping	38	Rattus losea	Javanica	320
2020	Wuping	39	Rattus losea	-	-
2020	Wuping	40	Rattus flavipectus	-	-
2020	Wuping	41	Rattus losea	Javanica	320
2020	Wuping	42	Rattus losea	Javanica	40
2020	Wuping	43	Rattus losea	-	-
2020	Wuping	44	Rattus flavipectus	Javanica	1280
2020	Wuping	45	Rattus losea	-	-
2020	Wuping	46	Rattus flavipectus	Javanica	160
2020	Wuping	48	Rattus losea	-	-
2020	Wuping	49	Rattus losea	-	-
2020	Wuping	51	Niviventer fulvescens	-	-
2020	Wuping	52	Rattus losea	-	-
2020	Wuping	53	Rattus flavipectus	Javanica	1280
2020	Wuping	54	Rattus losea	-	-
2020	Wuping	55	Niviventer fulvescens	Javanica	640
2020	Wuping	56	Rattus losea	-	-
2020	Wuping	57	Rattus losea	-	-
2020	Wuping	1	Niviventer fulvescens	-	-
2020	Wuping	2	Rattus flavipectus	-	-
2020	Wuping	3	Rattus flavipectus	Javanica	320
2020	Wuping	5	Rattus flavipectus	-	-
2020	Wuping	6	Niviventer fulvescens	-	-
2020	Wuping	7	Rattus losea	-	-
2020	Wuping	9	Rattus flavipectus	-	-
2020	Wuping	16	Niviventer fulvescens	-	-
2020	Wuping	19	Rattus flavipectus	-	-
2020	Wuping	20	Rattus flavipectus	Australis	320
2020	Wuping	25	Rattus flavipectus	Javanica	640
2020	Wuping	26	Rattus flavipectus	Javanica	320
2020	Wuping	27	Rattus flavipectus	Javanica	160
2020	Wuping	29	Rattus losea	-	-
2020	Wuping	30	Rattus flavipectus	Pomona	40
2020	Wuping	32	Niviventer fulvescens	-	-
2020	Wuping	34	Niviventer fulvescens	-	-
2020	Wuping	39	Niviventer fulvescens	Javanica	640
2020	Wuping	42	Rattus flavipectus	-	-
2020	Wuping	46	Rattus losea	-	-
2020	Wuping	48	Rattus losea	Javanica	160
2020	Wuping	49	Rattus losea	Javanica	40
2020	Wuping	50	Rattus losea	Autumnalis	80
2020	Wuping	51	Niviventer fulvescens	Pomona	2560
2020	Wuping	52	Rattus losea	-	-
2020	Wuping	53	Rattus losea	-	-
2020	Wuping	56	Rattus losea	Pomona	80
2020	Wuping	57	Rattus losea	Javanica	160
2020	Wuping	59	Rattus flavipectus	-	-
2020	Wuping	60	Rattus flavipectus	-	-
2020	Wuping	61	Rattus losea	-	-
2020	Wuping	63	Rattus flavipectus	-	-
2020	Wuping	64	Rattus losea	-	-
2020	Wuping	65	Rattus losea	-	-
2020	Wuping	66	Rattus flavipectus	-	-
2020	Wuping	67	Rattus losea	-	-
2020	Wuping	68	Rattus flavipectus	Javanica	80
2020	Wuping	69	Rattus losea	Javanica	80
2020	Wuping	70	Rattus losea	-	-
2020	Pucheng	1	Niviventer niviventer	-	-
2020	Pucheng	2	Microtus fortis	-	-
2020	Pucheng	3	Niviventer niviventer	-	-
2020	Pucheng	4	Apodemus agrarius	-	-
2020	Pucheng	5	Niviventer niviventer	-	-
2020	Pucheng	6	Niviventer fulvescens	-	-
2020	Pucheng	7	Rattus losea	-	-
2020	Pucheng	8	Niviventer fulvescens	-	-
2020	Pucheng	9	Niviventer fulvescens	-	-
2020	Pucheng	11	Microtus fortis	-	-
2020	Pucheng	12	Microtus fortis	Icterohaemorrhagiae	640
2020	Pucheng	13	Apodemus agrarius	Icterohaemorrhagiae	1280
2020	Pucheng	14	Microtus fortis	-	-
2020	Pucheng	15	Microtus fortis	-	-
2020	Pucheng	19	Niviventer niviventer	-	-
2020	Pucheng	20	Niviventer fulvescens	-	-
2020	Pucheng	21	Niviventer fulvescens	-	-
2020	Pucheng	22	Niviventer fulvescens	-	-
2020	Pucheng	23	Niviventer niviventer	-	-
2020	Pucheng	24	Niviventer coninga	-	-
2020	Pucheng	25	Niviventer coninga	-	-
2020	Pucheng	27	Microtus fortis	-	-
2020	Pucheng	28	Apodemus agrarius	Javanica	40
2020	Pucheng	30	Apodemus agrarius	-	-
2020	Pucheng	31	Apodemus agrarius	-	-
2020	Pucheng	32	Apodemus agrarius	-	-
2020	Pucheng	33	Apodemus agrarius	-	-
2020	Pucheng	34	Apodemus agrarius	-	-
2020	Pucheng	35	Rattus losea	-	-
2020	Pucheng	36	Niviventer fulvescens	-	-
2020	Pucheng	37	Niviventer fulvescens	Javanica	20

## Sheet: Table S10
Table S10 Seroprevalence between the six different regions in Fujian Province.
Collected Locations	Positive	Negative	Total
Changtai	3	44	47
Wuping	54	126	180
Fuqing	11	15	26
Luoyuan	19	48	67
Jianyang	1	35	36
Pucheng	2	29	31
Total	90	297	387
Chi-Square Test	P-value=5.0E-4

[truncated: 3 more sheets: Table S11, Table S12, Table S13]
